# Supplementary material for: Ozone Aggravated the Toxicity of Fine Particulate Matter by Impairing Membrane Stability and Facilitating Particle Internalization
Source: Toxics. 2025 May 28;13(6):446. doi: 10.3390/toxics13060446 (PMC12197588; doi:10.3390/toxics13060446)
Supplement: Supplementary file 1 [file toxics-13-00446-s001.zip]

Archive with 1 entries (1 files):
- toxics-3628311-supplementary.pdf
